# Supplementary material for: Optimizing a PCR protocol for cpn60-based microbiome profiling of samples variously contaminated with host genomic DNA
Source: BMC Res Notes. 2015 Jun 20;8:253. doi: 10.1186/s13104-015-1170-4 (PMC4475309; doi:10.1186/s13104-015-1170-4)
Supplement: Additional File 2: — Title of data: Nearest neighbour species detection frequencies. Description of data: The number of sequence reads associated with each nearest neighbour species detected in each sample library are shown. [file 13104_2015_1170_MOESM2_ESM.xlsx]

## Sheet: Nearest neighbour species
Additional File 1. Number of sequence reads associated with each nearest neighbour species in all samples.
OTU nearest cpnDB neighbour	Brain42	Brain48	Brain54	Brain60	Colon42	Colon48	Colon54	Colon60	Extraction blank	Feces42	Feces48	Feces54	Feces60	Nasal42	Nasal48	Nasal54	Nasal60	Stomach42	Stomach48	Stomach54	Stomach60	Soil42	Soil48	Soil54	Soil60	Total Frequency
b10018 CP000769 Anaeromyxobacter sp. Fw109-5	0	0	0	0	0	0	0	0	0	0	0	0	0	0	0	0	0	0	0	0	0	6	3	4	6	19
b10076 NZ_AAXU01000005 Algoriphagus sp. PR1	0	0	0	0	0	0	0	0	0	0	0	0	0	0	0	0	0	0	0	0	0	4	1	0	0	5
b10104 EF446158 Azospirillum amazonense ATCC 35119	0	0	0	0	0	0	0	0	0	0	0	0	0	0	0	0	0	0	0	0	0	0	0	0	3	3
b10132 NZ_AAVN02000003 Collinsella aerofaciens ATCC 25986	0	0	0	0	0	0	0	0	0	0	0	0	0	0	0	0	0	0	0	0	1	0	0	0	1	2
b10200 EF571589 Lactobacillus johnsonii ATCC 33200	0	0	0	0	0	0	0	0	0	0	0	0	0	0	1	0	0	1	4	2	26	0	0	1	0	35
b10205 DQ914834 Sphingobacterium canadense CR11	0	0	0	0	0	0	0	0	0	0	0	0	0	0	0	0	0	0	0	0	0	1	0	0	0	1
b10233 EF685206 Thiobacillus denitrificans ATCC 25259	0	0	0	0	0	0	0	0	0	0	0	0	0	0	0	0	0	0	0	0	0	4	10	3	8	25
b10260 EF685233 Sphingomonas paucimobilis S137	0	0	0	0	0	0	0	0	0	0	0	0	0	0	0	0	0	0	0	0	0	0	0	0	2	2
b10299 ABCM01000004 Pedobacter sp. BAL39	0	0	0	0	0	0	0	0	0	0	0	0	0	0	0	0	0	0	0	0	0	0	0	0	2	2
b1030 AF440238 Bacteroides vulgatus ATCC 8482	1	0	0	0	3	2	1	1	0	16	8	9	3	0	0	0	0	2	5	0	0	0	0	0	0	51
b10309 CP000140 Parabacteroides distasonis ATCC 8503	0	0	0	0	0	0	0	0	0	0	0	3	0	0	0	0	0	1	0	0	0	0	0	0	0	4
b10312 NZ_ABCS01000004 Plesiocystis pacifica SIR-1	0	0	0	0	0	0	0	0	0	0	0	0	0	0	0	0	0	0	0	0	0	4	3	6	3	16
b10330 AAXB02000008 Dorea longicatena DSM 13814	0	0	0	0	0	2	1	0	0	2	0	4	0	0	0	0	0	0	0	0	0	0	0	0	0	9
b10340 ABDE02000008 Victivallis vadensis ATCC BAA-548	0	0	0	0	0	0	0	0	0	0	0	0	0	0	0	0	0	0	0	0	0	0	0	0	3	3
b10346 EF640891 Candidatus Pelagibacter ubique HTCC1057	0	0	0	0	0	0	0	0	0	0	0	0	0	0	0	0	0	0	0	0	0	1	0	0	0	1
b10412 CP001298 Methylobacterium chloromethanicum CM4	0	0	0	0	0	0	0	0	0	0	0	0	0	0	0	0	0	0	0	0	0	1	2	3	8	14
b10420 AAYH02000039 Bacteroides uniformis ATCC 8492	0	0	0	0	0	0	0	0	0	0	0	0	0	0	0	0	0	0	0	1	0	0	0	0	0	1
b10446 NC_010725 Methylobacterium populi BJ001	0	0	0	0	0	0	0	0	0	0	0	0	0	0	0	0	0	0	0	0	0	1	1	1	1	4
b10447 CP001827 Dehalococcoides sp. VS	0	0	0	0	0	0	0	0	0	0	0	0	0	0	0	0	0	0	0	0	0	35	38	8	12	93
b10641 ABEY02000031 Coprococcus eutactus ATCC 27759	0	0	0	0	0	1	0	0	0	1	0	0	0	0	0	0	0	0	0	0	0	0	0	0	0	2
b10643 ABED02000025 Faecalibacterium prausnitzii M21/2	0	0	0	0	0	1	0	0	0	0	0	0	1	0	0	0	0	0	0	0	0	0	0	0	0	2
b10644 ABCC02000057 Clostridium bolteae ATCC BAA-613	0	0	0	0	0	0	0	0	0	0	0	1	0	0	0	0	0	0	0	0	0	0	0	0	0	1
b10692 ABID01000001 Oceanibulbus indolifex HEL-45	0	0	0	0	0	0	0	0	0	0	0	0	0	0	0	0	0	0	0	0	0	4	0	0	1	5
b10711 AM902716 Bordetella petrii DSM12804	0	0	0	0	0	0	0	0	0	0	0	0	0	0	0	0	0	0	0	0	0	8	5	10	12	35
b10783 NC_011891 Anaeromyxobacter dehalogenans 2CP-1	0	0	0	0	0	0	0	0	0	0	0	0	0	0	0	0	0	0	0	0	0	2	14	18	20	54
b10795 NC_011004 Rhodopseudomonas palustris TIE-1	0	0	0	2	0	0	0	0	0	0	0	0	0	0	0	0	0	0	0	0	0	1	6	15	11	35
b10813 CP000930 Heliobacterium modesticaldum Ice1	0	0	0	0	0	0	0	0	0	0	0	0	0	0	0	0	0	0	0	0	0	2	0	0	6	8
b10818 NZ_ABBF01000378 Burkholderia oklahomensis EO147	0	0	0	0	0	0	0	0	0	0	0	0	0	0	0	0	0	0	0	0	0	1	1	0	1	3
b10849 NZ_ABGD02000012 Anaerotruncus colihominis DSM17241	0	0	0	2	5	4	4	5	0	8	12	14	55	0	0	0	0	0	0	1	1	0	0	2	1	114
b1088 AF335328 Terrimonas ferruginea ATCC 13524	0	0	0	0	0	0	0	0	0	0	0	0	0	0	0	0	0	0	0	0	0	21	17	0	2	40
b10911 NC_011369 Rhizobium leguminosarum bv. trifolii WSM2304	0	0	0	0	0	0	0	0	0	0	0	0	0	0	0	0	0	0	0	0	0	2	1	1	1	5
b10943 NZ_ABGO01000307 Gemmata obscuriglobus UQM 2246 DSM5831	0	0	0	1	0	0	0	0	0	0	0	0	0	0	0	0	0	0	0	0	0	1	2	4	3	11
b11921 ABLD01000033 Burkholderia graminis C4D1M ATCC 700544	0	0	0	0	0	0	0	0	0	0	0	0	0	0	0	0	0	0	0	0	0	0	0	1	1	2
b11950 NC_010730 Sulfurihydrogenibium sp. YO3AOP1	0	0	0	0	0	0	0	0	0	2	0	0	0	0	0	0	0	0	0	0	0	0	0	0	0	2
b11956 NC_011666 Methylocella silvestris BL2	0	0	0	0	0	0	0	0	0	0	0	0	0	0	0	0	0	0	0	0	0	0	5	0	0	5
b11978 CP001032 Opitutus terrae PB90-1 DSM 11246	0	0	0	0	0	0	0	0	0	0	0	0	0	0	0	0	0	0	0	0	0	29	30	37	26	122
b12003 ABOX02000008 Bacterium sp. Ellin514	0	0	0	0	0	0	0	0	0	0	0	0	0	0	0	0	0	0	0	0	0	113	122	134	150	519
b12077 CP000733 Coxiella burnetii Dugway 5J108-111	0	0	0	0	0	0	0	0	0	0	0	0	0	0	0	0	0	0	0	0	0	1	1	0	0	2
b12407 CP001099 Chlorobaculum parvum NCIB 8327	0	0	0	0	0	0	0	0	0	0	0	0	0	0	0	0	0	0	0	0	0	1	0	0	0	1
b12422 EU790570 Erythromicrobium ramosum ATCC 700003	0	0	0	0	0	0	0	0	0	0	0	0	0	0	0	0	0	0	0	0	0	2	2	0	0	4
b12522 NC_011146 Geobacter bemidjiensis Bem ATCC BAA-1014	0	0	0	0	0	0	0	0	0	0	0	0	0	0	0	0	0	0	0	0	0	15	14	20	9	58
b12523 NC_011144 Phenylobacterium zucineum HLK1	0	0	0	0	0	0	0	0	0	0	0	0	0	0	0	0	0	0	0	0	0	0	1	1	0	2
b12558 NC_011386 Oligotropha carboxidovorans OM5 DSM 1227	0	0	0	0	0	0	0	0	0	0	0	0	0	0	0	0	0	0	0	0	0	1	1	13	9	24
b12562 NW_002063053 Streptomyces clavuligerus ATCC 27064	0	0	0	0	0	0	0	0	0	0	0	0	0	0	0	0	0	0	0	0	0	1	5	5	6	17
b12612 NC_011420 Rhodospirillum centenum SW ATCC 51521	0	0	0	0	0	0	0	0	0	0	0	0	0	0	0	0	0	0	0	0	0	2	1	3	3	9
b12640 FM863821 Ochrobactrum grignonense OgA9a	0	0	0	0	0	0	0	0	0	0	0	0	0	0	0	0	0	0	0	0	0	1	0	0	0	1
b12641 FM863820 Ochrobactrum sp. CCUG 5089	0	0	0	0	0	0	0	0	0	0	0	0	0	0	0	0	0	0	0	0	0	1	4	0	0	5
b12642 FM863819 Ochrobactrum rhizosphaerae PR17	0	0	0	0	0	0	0	0	0	0	0	0	0	0	0	0	0	0	0	0	0	1	0	0	1	2
b12645 NZ_ABXJ01000018 Collinsella stercoris DSM 13279	0	0	0	0	0	0	0	0	0	0	0	0	0	0	0	0	0	0	0	0	0	0	0	0	1	1
b12695 NZ_ABXU01000023 Desulfovibrio piger ATCC 29098	0	0	0	0	0	0	0	0	0	0	0	0	0	0	0	0	0	0	0	0	0	0	0	1	0	1
b12705 NZ_ABZV01000014 Capnocytophaga sputigena Capno	0	0	0	0	10	2	5	35	0	49	53	75	94	0	0	0	0	0	0	0	0	1	0	0	0	324
b1273 NC_001263 Deinococcus radiodurans R1	0	0	0	0	0	0	0	0	0	0	0	0	0	0	0	0	0	0	0	0	0	0	0	2	0	2
b12749 NC_011653 Thermosipho africanus TCF52B	0	0	0	0	0	0	0	0	0	0	0	0	0	0	0	0	0	0	0	0	0	3	0	0	0	3
b12763 NZ_ACCN01000004 Desulfovibrio salexigens DSM 2638	0	0	0	0	0	0	0	0	0	0	0	0	0	0	0	0	0	0	0	0	0	5	0	0	2	7
b12769 NZ_ABVQ01000035 [Bacteroides] pectinophilus ATCC 43243	0	0	0	0	9	5	0	0	0	17	8	0	0	0	0	0	0	0	0	0	0	0	0	0	0	39
b12775 NZ_ABWK01000112 Mitsuokella multacida DSM 20544	0	0	0	0	32	40	63	112	0	1	4	1	2	0	0	0	0	101	100	158	479	4	6	0	1	1104
b12833 NC_011894 Methylobacterium nodulans ORS 2060	0	0	0	0	0	0	0	1	0	0	0	0	0	0	0	0	0	0	0	0	0	14	8	16	16	55
b12835 NC_011886 Arthrobacter chlorophenolicus A6 DSM12829	0	0	0	0	0	0	0	0	0	0	0	0	0	1	10	34	98	0	0	0	0	0	0	0	0	143
b1325 NC_000853 Thermotoga maritima MSB8	0	0	0	0	0	0	0	0	0	0	0	0	0	0	0	0	0	0	0	0	0	0	0	1	0	1
b13298 NC_011988 Agrobacterium vitis S4	0	0	0	0	0	0	0	0	0	0	0	0	0	0	0	0	0	0	0	0	0	2	0	0	0	2
b13299 NC_011987 Agrobacterium radiobacter K84 plasmid pAtK84c ATCC BAA-846	0	0	0	0	0	0	0	0	0	0	0	0	0	0	0	0	0	0	0	0	0	0	0	1	0	1
b13307 NC_011959 Thermomicrobium roseum DSM5159	0	0	0	0	0	0	0	0	0	0	0	0	0	0	0	0	0	0	0	0	0	1	2	1	4	8
b13347 EQ973121 Labrenzia alexandrii DFL-11	0	0	0	0	0	0	0	0	0	0	0	0	0	0	0	0	0	0	0	0	0	1	1	0	1	3
b13516 ACEC01000026 Clostridium methylpentosum DSM 5476	1	0	0	0	0	1	0	2	0	2	2	2	5	0	0	0	0	0	0	0	0	0	0	0	0	15
b13524 NC_013422 Halothiobacillus neapolitanus c2	0	0	0	0	0	0	0	0	0	0	0	0	0	0	0	0	0	0	0	0	0	2	0	0	1	3
b13526 NZ_ACJN01000014 Desulfonatronospira thiodismutans ASO3-1 DSM19093	0	0	0	0	0	0	0	0	0	0	0	0	0	0	0	0	0	0	0	0	0	1	0	0	0	1
b13534 NZ_ACBY01000026 Subdoligranulum variabile DSM15176	0	0	0	0	2	0	1	5	0	17	18	14	46	0	0	0	0	0	0	0	1	4	0	0	0	108
b13538 CP001114 Deinococcus deserti VCD115	0	0	0	0	0	0	0	0	0	0	0	0	0	0	0	0	0	0	0	0	0	3	9	9	10	31
b13543 NC_012489 Gemmatimonas aurantiaca T-27	0	0	0	0	0	0	0	0	0	0	0	0	0	0	0	0	0	0	0	0	0	20	59	34	57	170
b13605 NC_013530 Xylanimonas cellulosilytica DSM 15894	0	0	0	0	0	0	0	0	0	0	0	0	0	0	0	0	0	0	0	0	0	0	0	0	2	2
b13610 NC_013204 Eggerthella lenta DSM 2243	0	0	0	0	0	0	0	0	0	0	0	0	1	0	0	0	0	0	0	0	0	0	0	0	0	1
b13617 NC_013440 Haliangium ochraceum DSM 14365	0	0	0	0	0	0	0	0	0	0	0	0	0	0	0	0	0	0	0	0	0	10	11	29	30	80
b13625 CP001706 Jonesia denitrificans DSM 20603	0	0	0	0	0	0	0	0	0	0	0	0	0	0	0	0	0	0	0	0	0	1	0	0	1	2
b13626 NC_013729 Kribbella flavida DSM 17836	0	0	0	0	0	0	0	0	0	0	0	0	0	0	0	0	0	0	0	0	0	2	0	1	3	6
b13642 ACHJ01000017 Corynebacterium lipophiloflavum DSM 44291	0	0	0	0	0	0	0	0	0	0	0	0	1	0	0	0	0	0	0	0	0	0	0	0	0	1
b13660 ACGE01000123 Corynebacterium striatum ATCC 6940	0	0	0	0	0	0	0	0	0	0	0	0	0	0	0	0	0	0	0	0	0	0	0	1	0	1
b13679 ACNN01000005 Porphyromonas endodontalis ATCC 35406	0	0	0	0	1	2	1	1	0	1	4	3	1	0	0	0	0	0	0	0	0	0	0	0	0	14
b13685 CP001700 Catenulispora acidiphila DSM 44928	0	0	0	0	0	0	0	0	0	0	0	0	0	0	0	0	0	0	0	0	0	1	0	0	0	1
b13687 CP001964 Cellulomonas flavigena DSM 20109	0	0	0	0	0	0	0	0	0	0	0	0	0	0	0	0	0	0	0	0	0	0	1	0	0	1
b13688 CP001699 Chitinophaga pinensis DSM 2588	0	0	0	0	0	0	0	0	0	0	0	0	0	0	0	0	0	0	0	0	0	3	7	0	0	10
b13696 NC_014210 Nocardiopsis dassonvillei subsp. dassonvillei DSM 43111	0	0	0	0	0	0	0	0	0	0	0	0	0	0	0	0	0	0	0	0	0	0	0	0	4	4
b13698 NC_013061 Pedobacter heparinus DSM 2366	0	0	0	0	0	0	0	0	0	0	0	0	0	0	0	0	0	0	0	0	0	1	0	0	0	1
b137 M22382 Homo sapiens mitochondrion	0	0	0	0	0	0	0	0	2	0	0	0	0	0	0	0	0	0	0	0	0	0	0	0	0	2
b14044 CP001504 Burkholderia glumae BGR1	0	0	0	0	0	0	0	0	0	0	0	0	0	0	0	0	0	0	0	0	0	0	1	6	0	7
b14076 NC_013523 Sphaerobacter thermophilus DSM 20745	0	0	0	0	0	0	0	0	0	0	0	0	0	0	0	1	0	0	0	0	0	19	15	27	29	91
b14081 NC_013595 Streptosporangium roseum DSM 43021	0	0	0	0	0	0	0	0	0	0	0	0	0	0	0	0	0	0	0	0	0	0	1	0	1	2
b14090 CP001807 Rhodothermus marinus DSM 4252	0	0	0	0	0	0	0	0	0	0	0	0	0	0	0	0	0	0	0	0	0	4	10	10	13	37
b14105 ACIK02000010 Veillonella dispar ATCC 17748	0	0	0	0	0	0	0	0	0	0	0	0	0	0	0	0	0	0	0	0	0	0	2	0	0	2
b14108 NZ_ACIL02000003 Catonella morbi ATCC 51271	0	0	0	0	0	0	0	0	0	0	0	0	0	1	1	0	0	0	0	0	0	0	0	0	0	2
b14111 NZ_GG658170 Oxalobacter formigenes OXCC13	0	0	0	0	0	0	0	0	0	0	0	0	0	0	0	0	0	0	0	0	0	0	1	0	0	1
b14160 NC_012781 Eubacterium rectale ATCC 33656	0	0	0	0	1	0	2	0	0	2	0	0	0	0	0	0	0	0	0	0	0	0	0	0	0	5
b14162 NC_012778 Eubacterium eligens ATCC 27750	0	0	0	0	2	2	0	0	0	2	0	0	0	0	0	0	0	0	0	0	0	0	0	0	0	6
b14176 NZ_ACCD01000003 Yersinia rohdei ATCC 43380	0	0	0	0	0	0	0	0	0	0	0	0	0	0	0	0	0	0	0	0	0	1	0	0	0	1
b14182 NZ_ACLA01000020 Selenomonas flueggei ATCC 43531	0	0	0	0	0	0	0	0	0	0	0	0	1	0	0	0	0	0	0	0	0	0	0	0	0	1
b14195 NZ_ACQA01000002 Ochrobactrum intermedium LMG 3301	0	0	0	0	0	0	0	0	0	0	0	0	0	0	0	0	0	0	0	0	0	0	0	3	0	3
b14196 AP010904 Desulfovibrio magneticus RS-1 ATCC 700980	14	10	2	6	5	4	2	1	3	1	2	0	1	1	2	1	0	4	5	0	6	13	11	3	4	101
b14212 ACQL01000172 Actinobacillus minor NM305	0	0	0	0	1	2	0	0	0	0	0	0	0	0	0	0	0	1	0	2	0	0	0	0	0	6
b1432 AY608421 Lactobacillus jensenii ATCC 25258	0	0	0	0	0	0	0	0	37	2	2	0	0	0	1	0	0	2	9	3	3	0	0	0	0	59
b14353 NZ_ABYX01000149 Streptomyces roseosporus NRRL 11379	0	0	0	0	0	0	0	0	0	0	0	0	0	0	0	0	0	0	0	0	0	2	0	0	1	3
b14387 NC_013851 Allochromatium vinosum D DSM 180	0	0	0	0	0	0	0	0	0	0	0	0	0	0	0	0	0	0	0	0	0	0	0	1	0	1
b14432 FP103042 Methylobacterium dichloromethanicum DM4	0	0	0	0	0	0	0	0	0	0	0	0	0	0	0	0	0	0	0	0	0	1	0	0	0	1
b14443 NC_012968 Methylotenera mobilis JLW8 DSM 17540	0	0	0	0	0	0	0	0	0	0	0	0	0	0	0	0	0	0	0	0	0	7	0	0	1	8
b14457 NZ_ACUL01000160 Legionella drancourtii LLAP12 ATCC 50991	0	0	0	0	0	0	0	0	0	0	0	0	0	0	0	0	0	0	0	0	0	1	0	0	0	1
b14479 CP002083 Hyphomicrobium denitrificans ATCC 51888	0	0	0	0	0	0	0	0	0	0	0	0	0	0	0	0	0	0	0	0	0	0	1	1	1	3
b14487 NC_013959 Sideroxydans lithotrophicus ES-1	0	0	0	0	0	0	0	0	0	0	0	0	0	0	0	0	0	0	0	0	0	0	0	0	1	1
b14505 NZ_ACCL02000002 Marvinbryantia formatexigens DSM 14469	1	3	0	0	44	49	49	15	6	51	65	76	4	2	0	1	0	1	1	1	0	3	2	1	1	376
b14562 GG698804 Lactobacillus coleohominis 101-4-CHN	0	0	0	0	0	0	0	0	0	0	0	0	0	0	0	0	0	2	3	1	1	0	0	0	0	7
b14596 NZ_ACFA01000508 Streptomyces griseoflavus Tu4000	0	0	0	0	0	0	0	0	0	0	0	0	0	0	0	0	0	0	0	0	0	1	0	0	0	1
b15258 NC_014216 Desulfurivibrio alkaliphilus AHT 2 DSM 19089	0	0	0	0	0	0	0	0	0	0	0	0	0	0	0	0	0	0	0	0	0	4	1	0	0	5
b15281 NZ_ACLL01000023 Lactobacillus antri DSM 16041	0	0	0	0	0	0	0	2	1	0	0	0	0	0	0	0	0	7	11	9	15	0	0	0	0	45
b15282 NZ_ACLN01000008 Lactobacillus iners DSM 13335	0	0	0	44	0	0	0	0	3	0	0	0	0	1	0	1	1	0	0	0	18	0	0	0	0	68
b15348 NC_015437 Selenomonas sputigena ATCC 35185	0	0	0	0	66	114	79	0	0	4	2	3	0	0	0	0	0	1	1	0	0	4	0	0	0	274
b15351 ACOO02000037 Jonquetella anthropi E3_33	0	0	0	0	0	0	0	0	0	0	0	0	0	0	0	0	0	0	0	0	0	1	3	0	0	4
b15676 CP002008 Caulobacter segnis ATCC 21756	0	0	0	0	0	0	0	0	0	0	0	0	0	0	0	0	0	0	0	0	0	0	1	0	0	1
b15698 NC_014375 Brevundimonas subvibrioides ATCC 15264	0	0	0	0	0	0	0	0	0	0	0	0	0	0	0	0	0	0	0	0	0	6	1	2	1	10
b15704 FN391733 Kozakia baliensis LMG 21812	0	0	0	0	0	0	0	0	0	0	0	0	0	0	0	0	0	0	0	0	0	0	0	2	0	2
b15705 FN391732 Granulibacter bethesdensis R-35628	0	0	0	0	0	0	0	0	0	0	0	0	0	0	0	0	0	0	0	0	0	1	0	0	0	1
b15715 FN391722 Gluconobacter frateurii LMG 1365	0	0	0	0	0	0	0	0	0	0	0	0	0	0	0	0	0	0	0	0	0	2	1	0	3	6
b15720 FN391717 Gluconobacter cerinus LMG 1368	0	0	0	0	0	0	0	0	0	0	0	0	0	0	0	0	0	0	0	0	0	0	0	1	0	1
b15739 FN391696 Gluconacetobacter johannae LMG 23154	0	0	0	0	0	0	0	0	0	0	0	0	0	0	0	0	0	0	0	0	0	0	1	2	0	3
b15778 CP001001 Methylobacterium radiotolerans JCM 2831	0	0	0	0	0	0	0	0	0	0	0	0	0	0	0	0	0	0	0	0	0	2	0	2	4	8
b15810 NZ_ACZG01000001 Legionella longbeachae D-4968	0	0	0	0	0	0	0	0	0	0	0	0	0	0	0	0	0	0	0	0	0	0	4	0	0	4
b15851 FJ860273 Oxalicibacterium flavum TA17 DSM 15506	0	0	0	0	0	0	0	0	0	0	0	0	0	0	0	0	0	0	0	0	0	1	2	5	3	11
b15853 GU174750 Mycobacterium chubuense NBB4	0	0	0	0	0	0	0	0	0	0	0	0	0	0	0	0	0	0	0	0	0	0	0	1	0	1
b15872 CP002431 Desulfovibrio aespoeensis Aspo-2 ATCC 700646	0	0	0	0	0	0	0	0	0	0	0	0	0	0	0	0	0	0	0	0	0	14	4	4	1	23
b15879 CP002521 Acidovorax avenae subsp. avenae ATCC 19860	0	0	0	0	0	0	0	0	0	0	0	0	0	0	0	0	0	0	0	0	0	0	2	0	2	4
b15922 CP001848 Pirellula staleyi DSM 6068	0	0	0	0	0	0	0	0	0	0	0	0	0	0	0	0	0	0	0	0	0	12	1	15	6	34
b15924 ADFR01000007 Bulleidia extructa W 1219	0	0	0	0	0	0	0	0	0	0	0	0	0	0	0	0	0	1	5	5	25	0	0	0	0	36
b16011 CP001854 Conexibacter woesei DSM 14684	0	0	0	0	0	0	0	0	0	0	0	0	0	0	0	0	0	0	0	0	0	0	4	0	3	7
b16017 CP002292 Rhodomicrobium vannielii ATCC 17100	0	0	0	0	0	0	0	0	0	0	0	0	0	0	0	0	0	0	0	0	0	0	0	1	0	1
b16452 AB510691 Bacteroides tectus JCM 10003	0	0	0	0	1	0	0	0	0	0	0	0	0	0	0	0	0	0	0	0	0	0	0	0	0	1
b16458 AB510684 Bacteroides plebeius JCM 12973	0	0	0	0	2	0	0	1	0	2	2	0	0	0	0	0	0	0	0	0	0	0	0	0	0	7
b16461 AB510680 Bacteroides intestinalis JCM 13265	0	0	0	0	0	0	0	0	0	0	1	1	0	0	0	0	0	0	0	0	0	0	0	0	0	2
b16490 CP002400 Ethanoligenens harbinense YUAN-3	0	0	0	0	0	0	0	0	0	1	0	0	0	0	0	0	0	0	0	0	0	1	0	1	0	3
b16575 EU306814 Aeromonas popoffii LMG 17541	0	0	0	0	0	0	0	0	0	0	0	0	0	0	0	0	0	0	0	0	0	0	0	0	2	2
b16609 NZ_ACLF02000010 Aeromicrobium marinum DSM 15272	0	0	0	0	0	0	0	0	0	0	0	0	0	0	0	0	0	0	0	0	0	3	5	8	13	29
b16654 FP929049 Roseburia intestinalis M50/1	0	0	0	0	0	0	0	0	0	1	3	0	0	0	0	0	0	0	0	0	0	0	0	0	0	4
b16655 FP929044 Eubacterium siraeum 70/3	0	0	0	0	8	17	0	9	0	4	1	2	10	0	0	0	0	0	0	0	0	1	0	0	2	54
b16658 FP929038 Coprococcus catus GD/7	0	0	0	0	2	0	4	7	0	0	0	0	0	0	0	0	0	0	0	0	0	1	0	0	0	14
b16661 FP929032 Alistipes shahii WAL 8301	2	0	0	0	0	0	0	0	0	0	0	1	2	0	0	0	0	0	0	0	0	0	0	3	0	8
b16677 NZ_ABWN01000034 Butyrivibrio crossotus DSM 2876	0	0	0	0	0	0	0	0	0	0	1	3	0	0	0	0	0	0	0	0	0	0	0	0	0	4
b16846 NC_014041 Zunongwangia profunda SM-A87	0	0	0	0	0	0	0	0	0	0	0	0	0	0	0	0	0	0	0	0	0	1	0	0	0	1
b16892 CP002028 Thermincola sp. JR	0	0	0	0	0	0	0	0	0	0	0	0	0	0	0	0	0	0	0	0	0	0	1	0	0	1
b16923 ADVL01000100 Roseomonas cervicalis ATCC 49957	0	0	0	0	0	0	0	0	0	0	0	0	0	0	0	0	0	0	0	0	0	0	5	4	4	13
b16934 NC_014217 Starkeya novella DSM 506	0	0	0	0	0	0	0	0	0	0	0	0	0	0	0	0	0	0	0	0	0	2	3	3	1	9
b16945 NZ_CM000950 Streptomyces pristinaespiralis ATCC 25486	0	0	0	0	0	0	0	0	0	0	0	0	0	0	0	0	0	0	0	0	0	5	1	1	1	8
b16950 CP002049 Truepera radiovictrix DSM 17093	0	0	0	0	0	0	0	0	0	0	0	0	0	0	0	0	0	0	0	0	0	0	1	3	0	4
b16952 CP002047 Streptomyces bingchenggensis BCW-1	0	0	0	0	0	0	0	0	0	0	0	0	0	0	0	0	0	0	0	0	0	0	0	0	3	3
b17489 FP929003 Candidatus Nitrospira defluvii	0	0	0	0	0	0	0	0	0	0	0	0	0	0	0	0	0	0	0	0	0	65	28	33	40	166
b17494 ADZZ01000330 Delta Proteobacterium sp. NaphS2 DSM14454	0	0	0	0	0	0	0	0	0	0	0	0	0	0	0	0	0	0	0	0	0	4	2	0	1	7
b17551 CP002085 Desulfarculus baarsii DSM 2075	0	0	0	0	0	0	0	0	0	0	0	0	0	0	0	0	0	0	0	0	0	8	0	6	2	16
b17552 CP002116 Spirochaeta smaragdinae DSM 11293	0	0	0	0	0	0	0	0	0	0	0	0	0	0	0	0	0	0	0	0	0	0	3	0	0	3
b17557 CP002106 Olsenella uli DSM 7084	0	0	0	0	0	0	2	1	0	1	3	0	15	0	0	0	0	8	34	15	250	1	0	0	1	331
b17587 NZ_ABIZ01000001 Verrucomicrobium spinosum DSM 4136	0	0	0	0	0	0	0	0	0	0	0	0	0	0	0	0	0	0	0	0	0	4	1	2	5	12
b17590 AB547633 Prevotella timonensis JCM 15640	0	0	1	0	0	0	0	0	0	0	0	0	0	0	0	0	0	0	0	0	0	0	0	0	0	1
b17596 AB547627 Prevotella paludivivens JCM 13650	0	0	0	2	3	7	6	12	0	7	4	13	3	0	0	0	0	0	0	0	0	0	1	0	0	58
b17598 AB547625 Prevotella oris JCM 8540	0	0	0	0	3	3	0	4	0	2	0	1	0	0	0	0	0	0	0	0	0	0	0	0	0	13
b176 AF019778 Staphylococcus hyicus ATCC 11249	0	0	0	0	0	0	0	0	0	0	0	0	0	0	1	1	0	0	0	0	0	0	0	0	0	2
b17610 AB547613 Prevotella marshii JCM 13450	0	0	0	0	0	0	1	2	0	0	0	0	0	0	0	0	0	0	0	0	0	0	0	0	0	3
b17620 AB547603 Prevotella dentasini JCM 15908	0	0	0	0	1	0	0	0	0	0	0	0	0	0	0	0	0	0	0	0	0	0	0	0	0	1
b17623 AB547600 Prevotella dentalis JCM 13448	0	0	0	0	1	0	2	13	0	6	5	11	26	0	0	0	0	0	0	0	0	1	0	0	0	65
b17625 AB547598 Prevotella copri JCM 13464	0	0	0	0	60	41	15	5	0	102	72	36	0	0	0	0	0	6	11	2	0	0	0	0	0	350
b17631 AB547592 Prevotella baroniae JCM 13447	0	0	0	0	0	0	0	2	0	0	1	1	0	0	0	0	0	0	0	0	0	0	0	1	0	5
b17635 AB547588 Porphyromonas somerae JCM 13867	0	0	0	0	0	0	0	0	0	0	0	1	0	0	0	0	0	0	0	0	0	0	0	0	0	1
b17645 AB547578 Porphyromonas circumdentaria JCM 13864	0	0	0	0	0	0	0	0	0	3	0	0	0	0	0	0	0	0	0	0	0	0	0	0	0	3
b17651 AB547572 Paraprevotella xylaniphila JCM 14860	0	0	0	0	2	0	0	0	0	0	0	0	0	0	0	0	0	0	0	0	0	0	0	0	0	2
b17652 AB547571 Paraprevotella clara JCM 14859	1	0	0	0	4	9	27	45	0	14	11	13	21	0	0	0	0	0	0	0	0	1	0	0	0	146
b17653 AB547570 Parabacteroides merdae JCM 9497	0	0	0	0	0	0	0	0	0	1	0	0	0	0	0	0	0	0	0	0	0	0	0	0	0	1
b17659 AB547556 Bacteroides graminisolvens JCM 15093	0	0	0	0	0	0	0	0	0	0	0	0	0	0	0	0	0	0	0	0	0	2	0	0	0	2
b17663 AB547561 Barnesiella viscericola JCM 13660	0	0	0	0	1	1	1	4	0	3	6	5	10	0	0	0	0	1	2	1	7	0	1	1	0	44
b17669 AB547567 Parabacteroides goldsteinii JCM 13446	0	0	0	0	13	11	7	3	0	29	30	23	2	0	0	0	0	0	0	0	0	3	3	0	0	124
b17670 AB547568 Parabacteroides gordonii JCM 15724	0	0	0	0	0	3	2	2	0	2	3	4	1	0	0	0	0	0	0	0	0	2	0	0	0	19
b17718 CP001810 Butyrivibrio proteoclasticus B316	0	0	0	0	7	7	3	2	0	5	0	4	1	0	0	0	0	0	0	0	0	0	0	0	0	29
b17878 FN869568 Halomonas elongata DSM 2581	0	0	0	0	0	0	0	0	0	0	0	0	0	0	0	0	0	0	0	0	0	0	0	1	0	1
b17913 NC_015593 Sphingobium chlorophenolicum L-1	0	0	0	0	0	0	0	0	0	0	0	0	0	0	0	0	0	0	0	0	0	0	2	0	1	3
b17984 NZ_ADDX01000027 Ruminococcaceae bacterium sp. D16	1	2	1	1	8	10	12	31	0	44	43	47	123	0	0	0	0	0	0	1	0	5	0	0	2	331
b18024 ADVR01000037 Oscillochloris trichoides DG6	0	0	0	1	0	0	0	0	0	0	0	0	0	0	0	0	0	0	0	0	0	2	4	2	3	12
b18035 AEIQ01000033 Dermacoccus sp. Ellin185	0	0	0	0	0	0	0	0	0	0	0	0	0	0	0	0	0	0	0	0	0	0	2	3	4	9
b18080 CP002224 Ketogulonicigenium vulgare Y25	0	0	0	0	0	0	0	0	0	0	0	0	0	0	0	0	0	0	0	0	0	0	0	1	0	1
b18090 NC_015174 Planctomyces brasiliensis DSM 5305	0	0	0	0	0	0	0	0	0	0	0	0	0	0	0	0	0	0	0	0	0	1	0	0	0	1
b18093 AECU01000014 Faecalibacterium cf. prausnitzii KLE1255	0	0	0	0	0	1	0	1	0	1	1	3	3	0	0	0	0	0	0	0	0	0	0	0	0	10
b18094 AECS01000012 Megasphaera micronuciformis F0359	0	0	0	0	0	0	0	0	0	0	0	0	0	0	0	0	0	0	0	0	0	3	0	0	0	3
b18121 NC_014643 Rothia dentocariosa ATCC 17931	0	0	0	4	0	0	0	0	0	0	0	0	0	8	94	456	163	1	1	0	3	0	0	0	0	730
b18126 AEKL01000002 Lactobacillus oris PB013-T2-3	0	0	0	0	4	1	0	1	0	0	0	0	0	0	0	0	0	96	107	196	206	0	0	0	0	611
b18145 CP002330 Caldicellulosiruptor kronotskyensis 2002 DSM 18902	0	0	0	0	0	0	0	0	0	1	1	0	0	0	0	0	0	0	0	0	0	0	0	0	0	2
b18172 AENY01000095 Thermaerobacter subterraneus DSM 13965	0	0	0	0	0	0	0	0	0	0	0	0	0	0	0	0	0	0	0	0	0	1	4	0	1	6
b18174 AENZ01000062 Alistipes sp. HGB5	0	0	0	0	1	1	1	8	0	7	5	11	12	0	0	0	0	0	0	0	0	1	0	0	0	47
b18176 CP002361 Oceanithermus profundus DSM 14977	0	0	0	0	0	0	0	0	0	0	0	0	0	0	0	0	0	0	0	0	0	1	0	1	3	5
b18280 AEPD01000033 Prevotella buccae ATCC 33574	0	0	0	0	1	4	0	1	0	3	4	0	1	0	0	0	0	0	0	0	0	0	2	0	0	16
b18286 CP002344 Thermaerobacter marianensis DSM 12885	0	0	0	0	0	0	0	0	0	0	0	0	0	0	0	0	0	0	0	0	0	1	0	1	0	2
b18287 CP002343 Intrasporangium calvum DSM 43043	0	0	0	0	0	0	0	0	0	0	0	0	0	0	0	0	0	0	0	0	0	0	2	1	2	5
b18297 AEPS01000002 Aggregatibacter segnis ATCC 33393	0	0	0	0	0	0	0	0	0	0	0	0	0	0	0	0	0	0	0	0	0	1	0	0	0	1
b18379 NC_014836 Desulfurispirillum indicum S5	0	0	0	0	0	0	0	0	0	0	0	0	0	0	0	0	0	0	0	0	0	0	0	2	1	3
b18390 ADCP01000161 Bilophila wadsworthia 3_1_6	0	0	0	0	0	0	0	0	0	0	0	0	0	0	0	0	0	0	0	0	0	1	0	0	0	1
b18394 ACWN01000067 Eggerthella sp. 1_3_56FAA	0	0	0	0	0	0	0	1	0	1	0	0	0	0	0	0	0	0	0	0	0	0	0	0	0	2
b18405 AB608730 Methylobacterium jeotgali LMG 23639	0	0	0	0	0	0	0	0	0	0	0	0	0	0	0	0	0	0	0	0	0	0	0	3	2	5
b18411 CP002446 Pseudoxanthomonas suwonensis 11-1	0	0	0	0	0	0	0	0	0	0	0	0	0	0	0	0	0	0	0	0	0	6	15	34	17	72
b18449 ADMF01000024 Sutterella wadsworthensis 3_1_45B	0	0	0	0	0	0	0	0	0	0	0	0	0	0	0	0	0	0	0	0	0	6	8	13	8	35
b18487 NC_014960 Anaerolinea thermophila UNI-1	0	0	0	0	0	0	0	0	0	0	0	0	0	0	0	0	0	0	0	0	0	17	9	2	6	34
b18496 NC_014963 Terriglobus saanensis SP1PR4	0	0	0	0	0	0	0	0	0	0	0	0	0	0	0	0	0	0	0	0	0	26	9	16	22	73
b18573 NZ_AEVN01000056 Phascolarctobacterium sp. YIT 12067	0	0	0	0	6	6	9	15	0	11	10	19	13	0	0	0	0	0	1	1	0	0	1	0	0	92
b18574 NZ_AEVM01000001 Methylocystis sp. ATCC 49242	0	0	0	0	0	0	0	0	0	0	0	0	0	0	0	0	0	0	0	0	0	0	0	1	0	1
b18605 NZ_ADLQ01000105 Clostridium symbiosum WAL-14163	0	0	0	0	3	4	1	0	0	3	3	0	0	0	0	0	0	0	0	0	0	0	0	0	0	14
b18630 CP002250 Agrobacterium sp. H13-3 plasmid pAspH13-3a	0	0	0	0	0	0	0	0	0	0	0	0	0	0	0	0	0	0	0	0	0	0	1	1	1	3
b18638 AEWX01000014 Prevotella multiformis DSM 16608	0	0	0	0	0	0	1	2	0	1	0	0	0	0	0	0	0	0	0	0	0	0	0	0	0	4
b18650 AEQX01000297 Xanthomonas gardneri ATCC 19865	0	0	0	0	0	0	0	0	0	0	0	0	0	0	0	0	0	0	0	0	0	13	0	2	2	17
b18651 AEQW01000079 Xanthomonas perforans 91-118	0	0	0	0	0	0	0	0	0	0	0	0	0	0	0	0	0	0	0	0	0	1	0	0	0	1
b18687 AEWJ01000023 Novosphingobium nitrogenifigens DSM 19370	0	0	0	0	0	0	0	0	0	0	0	0	0	0	0	0	0	0	0	0	0	3	0	1	0	4
b18688 CP002568 Polymorphum gilvum SL003B-26A1	0	0	0	0	0	0	0	0	0	0	0	0	0	0	0	0	0	0	0	0	0	2	5	8	6	21
b18723 CP002585 Pseudomonas brassicacearum subsp. brassicacearum NFM421 CFBP 11874	0	0	0	3	0	0	0	0	0	0	0	0	0	0	0	1	5	0	0	0	0	3	1	0	0	13
b18791 AFAY01000014 Neisseria bacilliformis ATCC BAA-1200	0	0	0	0	0	0	0	0	0	0	0	0	0	0	0	0	0	0	0	0	0	0	1	0	0	1
b18803 CP002630 Marinithermus hydrothermalis T1 DSM 14884	0	0	0	0	0	0	0	0	0	0	0	0	0	0	0	0	0	0	0	0	0	0	5	0	0	5
b18815 AEPR01000462 Oxalobacteraceae bacterium sp. IMCC9480	0	0	0	0	0	0	0	0	0	0	0	0	0	0	0	0	0	0	0	0	0	0	0	0	5	5
b18876 CP002638 Verrucosispora maris AB-18-032	0	0	0	0	0	0	0	0	0	0	0	0	0	0	0	0	0	0	0	0	0	0	1	0	2	3
b18908 NZ_AFBP01000090 Parasutterella excrementihominis YIT 11859 DSM 21040	0	0	0	0	0	0	0	2	0	0	0	0	0	0	0	0	0	0	0	0	0	2	1	0	2	7
b18917 CP002663 Pusillimonas sp. T7-7	0	0	0	0	0	0	0	0	0	0	0	0	0	0	0	0	0	0	0	0	0	1	0	0	0	1
b18953 NC_015500 Treponema brennaborense DSM 12168	0	0	0	0	0	0	0	0	0	0	0	0	0	0	0	0	0	0	0	0	0	2	0	0	1	3
b18954 NC_015499 Thermodesulfobium narugense DSM 14796	0	0	0	0	0	0	0	0	0	0	0	0	0	0	0	0	0	0	0	0	0	1	1	0	0	2
b18985 AB627073 Methylobacterium marchantiae JT1	0	0	0	0	0	0	0	0	0	0	0	0	0	0	0	0	0	0	0	0	0	0	0	1	2	3
b18986 AB627072 Methylobacterium sp. 35a	0	0	0	0	0	0	0	0	0	0	0	0	0	0	0	0	0	0	0	0	0	0	0	1	0	1
b18994 AEGR01000061 Hylemonella gracilis ATCC 19624	0	0	0	0	0	0	0	0	0	0	0	0	0	0	0	0	0	0	0	0	0	0	0	0	1	1
b19016 CP002360 Mahella australiensis 50-1 BON DSM 15567	0	0	0	0	0	0	0	0	0	0	0	0	0	0	0	0	0	0	0	0	0	4	2	0	0	6
b19029 NZ_AEWG01000042 Rubrivivax benzoatilyticus JA2 ATCC BAA-35	0	0	0	0	0	0	0	0	0	0	0	0	0	0	0	0	0	0	0	0	0	7	7	14	15	43
b19053 AFDH01000100 Paenibacillus sp. HGF7	0	0	0	2	7	4	12	45	0	0	1	2	3	0	0	0	0	0	0	0	0	2	0	0	0	78
b19055 AFJF01000001 Methylomicrobium album BG8	0	0	0	0	0	0	0	0	0	0	0	0	0	0	0	0	0	0	0	0	0	1	2	1	4	8
b19067 AFHG01000059 Methyloversatilis universalis FAM5 ATCC BAA-1314	0	0	0	0	0	0	0	0	0	0	0	0	0	0	0	0	0	0	0	0	0	23	14	16	23	76
b19090 AP012204 Microlunatus phosphovorus NM-1 NBRC 101784	0	0	0	0	0	0	0	0	0	0	0	0	0	0	0	0	0	0	0	0	0	1	3	7	19	30
b19107 AFCE01000130 Caldalkalibacillus thermarum TA2.A1	0	0	0	0	0	0	0	0	0	0	0	0	0	0	0	0	0	0	0	0	0	1	0	0	0	1
b19135 NZ_AFII01000001 Parvimonas sp. oral taxon 110 str. F0139	0	0	0	0	0	0	0	0	0	0	0	0	0	0	0	0	0	0	0	0	0	1	2	0	0	3
b19153 CP000245 Ramlibacter tataouinensis TTB310	0	0	0	0	0	0	0	0	0	0	0	0	0	0	0	0	0	0	0	0	0	64	48	57	34	203
b19159 NZ_AFHI01000019 Rheinheimera sp. A13L	0	0	0	0	0	0	0	0	0	0	0	0	0	0	0	0	0	0	0	0	0	9	2	0	0	11
b19170 ACTO01000059 Lachnospiraceae bacterium 2_1_58FAA	0	0	0	0	1	4	1	1	0	3	1	4	0	0	0	0	0	0	1	0	0	0	0	0	1	17
b19178 GL945017 Prevotella multisaccharivorax DSM 17128	0	0	0	0	3	0	0	2	0	0	1	5	1	0	0	0	0	3	1	0	9	0	0	0	0	25
b19199 CP002683 Thermodesulfatator indicus DSM 15286	0	0	0	0	0	0	0	0	0	0	0	0	0	0	0	0	0	0	0	0	0	4	0	2	3	9
b19241 CP002881 Pseudomonas stutzeri ATCC 17588	0	0	0	4	0	0	0	0	0	0	0	0	0	0	0	0	0	0	0	0	0	0	0	0	0	4
b19265 CP002877 Cupriavidus necator N-1	0	0	0	0	0	0	0	0	0	0	0	0	0	0	0	0	0	0	0	0	0	0	2	0	1	3
b19266 FQ859185 Streptomyces cattleya NRRL 8057	0	0	0	0	0	0	0	1	0	0	0	0	0	0	0	0	0	0	0	0	0	5	40	45	38	129
b19298 NZ_AEOR01000554 Leuconostoc lactis KCTC 3528	0	0	0	0	0	0	0	0	0	0	0	0	0	0	0	0	0	0	0	0	0	0	2	0	0	2
b19393 NZ_AEUE01000002 Citromicrobium sp. JLT1363	0	0	0	0	0	0	0	0	0	0	0	0	0	0	0	0	0	0	0	0	0	0	0	2	1	3
b19482 AFWU01000003 Marichromatium purpuratum 984 DSM 1591	0	0	0	0	0	0	0	0	0	0	0	0	0	0	0	0	0	0	0	0	0	0	0	3	5	8
b19487 BACI01000050 Gordonia alkanivorans NBRC 16433	0	0	0	0	0	0	0	0	0	0	0	0	0	0	0	0	0	0	0	0	0	0	1	0	0	1
b19516 AFWQ01000017 Neisseria weaveri LMG 5135	0	0	0	2	0	0	0	0	0	0	0	0	0	0	0	0	0	0	0	0	0	0	0	0	0	2
b19539 CP003040 Roseburia hominis A2-183	0	0	0	0	1	1	1	1	0	3	1	1	3	0	0	0	0	0	0	0	0	0	0	0	0	12
b19567 CP003153 Dechlorosoma suillum PS DSM 13638	0	0	0	1	0	0	0	0	0	0	0	0	1	0	0	0	0	0	0	0	0	0	1	0	0	3
b19571 ADCO01000347 Bilophila sp. 4_1_30	0	0	0	0	0	0	0	1	0	0	0	0	0	0	0	0	0	0	0	0	0	0	0	0	0	1
b19590 AGFG01000064 Desulfovibrio sp. A2	0	0	0	0	0	0	0	0	0	0	0	0	0	0	0	0	0	0	0	0	0	4	2	2	5	13
b19591 CP002496 Pseudomonas aeruginose M18	0	0	0	0	0	0	0	0	0	0	0	0	0	0	0	0	0	0	0	0	0	0	0	2	0	2
b19624 NC_016024 Candidatus Chloracidobacterium thermophilum B	0	0	0	0	0	0	0	0	0	0	0	0	0	0	0	0	0	0	0	0	0	3	7	3	2	15
b19627 JF745945 Tetrasphaera vanveenii DSM 17518	0	0	0	0	0	0	0	0	0	0	0	0	0	0	0	0	0	0	0	0	0	0	2	0	0	2
b19628 JF745944 Tetrasphaera elongata DSM 14184	0	0	0	0	0	0	0	0	0	0	0	0	0	0	0	0	0	0	0	0	0	0	1	1	0	2
b19629 JF745943 Tetrasphaera duodecadis DSM 12806	0	0	0	0	0	0	0	0	0	0	0	0	0	0	0	0	0	0	0	0	0	0	0	0	1	1
b19630 JF745942 Tetrasphaera australiensis DSM 12890	0	0	0	0	0	0	0	0	0	0	0	0	0	0	0	0	0	0	0	0	0	0	4	8	2	14
b19632 JF745940 Sphaerotilus natans DSM 565	0	0	0	0	0	0	0	0	0	0	0	0	0	0	0	0	0	0	0	0	0	0	0	1	7	8
b19633 JF745939 Rhodocyclus tenuis DSM 109	0	0	0	0	0	0	0	0	0	0	0	0	0	0	0	0	0	0	0	0	0	3	5	3	2	13
b19648 CAFE01000062 Candidatus Burkholderia kirkii UZHbot1	0	0	0	0	0	0	0	0	0	0	0	0	0	0	0	0	0	0	0	0	0	1	0	0	0	1
b19661 CP003058 Acidaminococcus intestini RyC-MR95	0	0	0	0	0	0	0	0	0	0	0	0	1	0	0	0	0	0	0	0	0	0	0	0	0	1
b19666 NC_016048 Oscillibacter valericigenes Sjm18-20 DSM 18026	0	0	0	0	0	1	2	3	0	2	1	1	2	0	0	0	0	0	0	0	0	0	0	0	0	12
b19675 AGFC01000008 Thiocystis violascens DSM 198	0	0	0	0	0	0	0	0	1	0	0	0	0	0	0	0	0	0	0	0	0	17	4	5	3	30
b19676 AGFE01000018 Thermobacillus composti KWC4 DSM 18247	0	0	0	0	1	0	0	0	0	77	88	114	164	0	0	0	0	0	0	0	0	1	1	0	1	447
b19677 AGFB01000001 Thioalkalivibrio thiocyanoxidans ARh 4	0	0	0	0	0	0	0	0	0	0	0	0	0	0	0	0	0	0	0	0	0	0	0	1	1	2
b19702 AGIL01000011 Rhodanobacter sp. 2APBS1	0	0	0	0	0	0	0	0	0	0	0	0	0	0	0	0	0	0	0	0	0	0	0	1	0	1
b19706 NZ_AGBA01000013 Propionibacterium avidum ATCC 25577	0	0	0	0	0	0	0	0	0	0	0	0	0	0	0	0	0	0	0	0	0	0	1	1	2	4
b19716 AGFR01000007 Commensalibacter intestini A911	0	0	0	0	0	0	0	0	0	0	0	0	0	0	0	0	0	0	0	0	0	2	0	0	0	2
b19731 ACUE01000006 Propionibacterium sp. 5_U_42AFAA	0	0	0	0	0	0	0	0	0	0	0	0	0	0	0	0	0	0	0	0	0	0	1	0	0	1
b19740 AGEX01000005 Shewanella baltica OS625	0	0	0	0	0	0	0	0	0	0	0	0	0	0	0	0	0	0	0	0	0	2	4	0	0	6
b19742 ADLD01000009 Alistipes indistinctus YIT 12060	0	0	0	0	0	0	3	6	0	0	2	0	0	0	0	0	0	0	0	0	0	1	0	0	0	12
b19766 AGIX01000001 Mesorhizobium australicum WSM2073	0	0	0	0	0	0	0	0	0	0	0	0	0	0	0	0	0	0	0	0	0	2	1	6	15	24
b19875 AP012206 Bradyrhizobium japonicum USDA 6	0	0	0	0	0	0	0	0	0	0	0	0	0	0	0	0	0	0	0	0	0	1	4	2	2	9
b19897 ACVE01000002 Olsenella sp. oral taxon 809 str. F0356	0	0	0	0	0	0	0	0	0	0	0	0	1	0	0	0	0	0	0	0	1	0	0	0	1	3
b19924 ACZL01000012 Johnsonella ignava ATCC 51276	0	0	0	0	1	2	0	0	0	1	1	0	0	0	0	0	0	0	0	0	0	0	0	0	0	5
b19941 ACZK01000037 Prevotella sp. oral taxon 302 str. F0323	0	0	0	3	2	4	3	14	0	1	1	1	5	0	0	0	0	4	6	2	0	0	0	0	0	46
b19964 AGQV01000001 Gluconobacter morbifer G707	0	0	0	0	0	0	0	0	0	0	0	0	0	0	0	0	0	0	0	0	0	0	2	0	1	3
b20015 AGTR01000023 Marinobacter sp. MnI7-9	0	0	0	0	0	0	0	0	0	0	0	0	0	0	0	0	0	0	0	0	0	0	1	1	3	5
b20045 AGJN01000074 Frankia sp. CN3	0	0	0	0	0	0	0	0	0	0	0	0	0	0	0	0	0	0	0	0	0	0	0	1	1	2
b20069 CP003087 Burkholderia sp. YI23	0	0	0	0	0	0	0	0	0	0	0	0	0	0	0	0	0	0	0	0	0	0	0	1	1	2
b20077 AFZZ01000171 Prevotella stercorea DSM 18206	0	0	0	0	24	27	29	5	0	39	49	43	2	0	0	0	0	2	0	4	0	0	1	1	0	226
b20085 CP003130 Granulicella mallensis MP5ACTX8	0	0	0	1	0	0	0	0	0	0	0	0	0	0	0	0	0	0	0	0	0	90	40	54	57	242
b20090 BAEE01000005 Gordonia araii NBRC 100433	0	0	0	0	0	0	0	0	0	0	0	0	0	0	0	0	0	0	0	0	0	1	1	0	0	2
b20125 CP003155 Spirochaeta sp. Grapes	0	0	0	0	4	2	1	0	0	1	0	0	0	0	0	0	0	0	0	0	0	0	0	0	0	8
b20143 AHAM01000146 Mesorhizobium alhagi CCNWXJ12-2	0	0	0	1	0	0	0	0	0	0	0	0	0	0	0	0	0	0	0	0	0	4	5	10	6	26
b20169 AGUD01000224 Patulibacter sp. I11	0	0	0	0	0	0	1	1	0	0	1	1	6	0	0	0	0	0	0	0	0	4	16	19	42	91
b20186 CAFI01000163 Bradyrhizobium sp. ORS 375	0	0	0	0	0	0	0	0	0	0	0	0	0	0	0	0	0	0	0	0	0	1	6	4	9	20
b20343 NZ_BAFE01000051 Mobilicoccus pelagius NBRC 104925	0	0	0	0	0	0	0	0	0	0	0	0	0	0	0	0	0	0	0	0	0	1	0	1	1	3
b20359 NC_016803 Desulfovibrio desulfuricans ND132	0	0	0	0	0	0	0	0	0	0	0	0	0	0	0	0	0	0	0	0	0	19	9	12	9	49
b20397 AGJK01000177 Methylobacterium extorquens DSM 13060	0	0	0	0	0	0	0	0	0	0	0	0	0	0	0	0	0	0	0	0	0	1	0	3	6	10
b20400 AGJI01000005 Saccharomonospora glauca K62	0	0	0	0	0	0	0	0	0	0	0	0	0	0	0	0	0	0	0	0	0	0	0	1	1	2
b20412 NZ_AGSC01000046 Solitalea canadensis DSM 3403	0	0	0	0	0	0	0	0	0	0	0	0	0	0	0	0	0	0	0	0	0	5	0	0	0	5
b20413 NZ_AGSB01000061 Holophaga foetida DSM 6591	0	0	0	0	0	0	0	0	0	0	0	0	0	0	0	0	0	0	0	0	0	1	1	0	1	3
b20417 NZ_AGRX01000108 Singulisphaera acidiphila DSM 18658	0	0	0	0	0	0	0	0	0	0	0	0	0	0	0	0	0	0	0	0	0	1	1	0	0	2
b20422 NZ_CM001402 Caldithrix abyssi DSM 13497	0	0	0	0	0	0	0	0	0	0	0	0	0	0	0	0	0	0	0	0	0	2	3	2	4	11
b20423 NZ_ADLT01000066 Dialister succinatiphilus YIT 11850 YIT 11850	0	0	0	0	2	6	1	8	0	0	0	0	0	0	0	0	0	5	11	32	55	0	0	0	0	120
b20424 NZ_ACTL01000011 Eubacterium sp. 3_1_31	0	0	0	0	0	1	0	0	0	0	0	0	0	0	0	0	0	0	0	0	0	0	0	0	0	1
b20439 NZ_AFSL01000079 Anaerophaga sp. HS1	0	0	0	0	0	0	0	0	0	0	0	0	0	0	0	0	0	0	0	0	0	0	3	0	0	3
b20465 AP012337 Caldilinea aerophila DSM 14535	0	0	0	0	0	0	0	0	0	0	0	0	0	0	0	0	0	0	0	0	0	10	10	17	13	50
b20539 CP003171 Oceanimonas sp. GK1	0	0	0	0	0	0	0	0	0	0	0	0	0	0	0	0	0	0	0	0	0	3	0	0	0	3
b20546 CP002191 Deinococcus gobiensis I-0	0	0	0	0	0	0	0	0	0	0	0	0	0	0	0	0	0	0	0	0	0	0	0	0	1	1
b20595 CP003418 Ignavibacterium album JCM 16511	0	0	0	0	0	0	0	0	0	0	0	0	0	0	0	0	0	0	0	0	0	1	1	0	0	2
b20642 NZ_AJWL01000053 Hydrogenophaga sp. PBC	0	0	0	0	0	0	0	0	0	0	0	0	0	0	0	0	0	0	0	0	0	4	3	5	3	15
b20735 NZ_AHBF01000013 Streptomyces acidiscabies 84-104	0	0	0	0	0	0	0	0	0	0	0	0	0	0	0	0	0	0	0	0	0	0	0	1	0	1
b20762 ACUH01000047 Synergistes sp. 3_1_syn1	0	0	0	0	0	0	0	0	0	0	0	0	0	0	0	0	0	0	0	0	0	1	0	0	1	2
b20766 ACWX01000011 Tannerella sp. 6_1_58FAA_CT1	0	0	0	0	0	0	0	0	0	0	0	0	0	0	0	0	0	0	0	0	0	0	2	0	0	2
b20842 NC_018178 Melioribacter roseus P3M	0	0	0	0	0	0	0	0	0	0	0	0	0	0	0	0	0	0	0	0	0	4	0	0	0	4
b20903 NZ_BAEU01000115 Halomonas sp. KM-1	0	0	0	0	0	0	0	0	0	0	0	0	0	0	0	0	0	0	0	0	0	0	0	3	0	3
b20911 ALBZ01000080 Pasteurella multocida subsp. multocida str. P52VAC	2	0	0	42	0	1	0	0	0	0	0	0	0	1025	881	700	877	4	3	0	1	0	0	0	0	3536
b20965 ALOG01000016 Stenotrophomonas maltophilia Ab55555	0	0	0	0	0	0	0	0	0	0	0	0	0	0	0	0	0	0	0	0	0	1	1	2	4	8
b20988 ALIW01000239 Burkholderia multivorans	0	0	0	0	0	0	0	0	0	0	0	0	0	0	0	0	0	0	0	0	0	0	0	0	2	2
b21069 FO203503 Desulfobacula toluolica Tol2 DSM 7467	0	0	0	0	0	0	0	0	0	0	0	0	0	0	0	0	0	0	0	0	0	2	0	0	0	2
b21091 ALWX01000005 Janibacter hoylei PVAS-1 DSM 21601	0	0	0	0	0	0	0	0	0	0	0	0	0	0	0	0	0	0	0	0	0	0	0	2	0	2
b21108 NZ_ALWO01000003 Indibacter alkaliphilus LW1	0	0	0	0	0	0	0	0	0	0	0	0	0	0	0	0	0	0	0	0	0	3	10	0	0	13
b21112 NZ_ALQB01000041 Mycobacterium fortuitum subsp. fortuitum DSM 46621	0	0	0	0	0	0	0	0	0	0	0	0	0	0	0	0	0	0	0	0	0	0	1	1	0	2
b21125 NZ_CAEG01000015 Alistipes sp. JC136 P148	0	0	0	0	4	1	0	4	0	2	3	3	0	0	0	0	0	0	0	0	0	0	0	0	0	17
b21135 NC_017956 Tistrella mobilis KA081020-065	0	0	0	0	0	0	0	0	0	0	0	0	0	0	0	0	0	0	0	0	0	1	2	2	2	7
b21145 NC_017803 Actinoplanes sp. SE50/110 ATCC 31044	0	0	0	0	0	0	0	0	0	0	0	0	0	0	0	0	0	0	0	0	0	0	2	1	0	3
b21157 AMRM01000002 Nitratireductor pacificus pht-3B	0	0	0	0	0	0	0	0	0	0	0	0	0	0	0	0	0	0	0	0	0	0	1	0	0	1
b21159 AMRQ01000007 Thalassospira xiamenensis M-5 DSM 17429	0	0	0	0	0	0	0	0	0	0	0	0	0	0	0	0	0	0	0	0	0	0	0	0	1	1
b21166 CP003863 Burkholderia phenoliruptrix BR3459a	0	0	0	0	0	0	0	0	0	0	0	0	0	0	0	0	0	0	0	0	0	1	0	0	0	1
b21174 AMRG01000005 Idiomarina xiamenensis 10-D-4	0	0	0	0	0	0	0	0	0	0	0	0	0	0	0	0	0	0	0	0	0	0	0	0	1	1
b21180 AMRL01000038 Oceanibaculum indicum P24	0	0	0	0	0	0	0	0	0	0	0	0	0	0	0	0	0	0	0	0	0	0	2	0	0	2
b21186 CP003326 Clostridium acidurici 9a	0	0	0	0	0	1	0	0	0	0	0	0	0	0	0	0	0	0	0	0	0	0	0	0	0	1
b21386 AMQQ01000021 Rhizobium lupini HPC(L)	0	0	0	0	0	0	0	0	0	0	0	0	0	0	0	0	0	0	0	0	0	0	0	0	2	2
b21412 NZ_ALJF01000003 Agrobacterium albertimagni AOL15	0	0	0	0	0	0	0	0	0	0	0	0	0	0	0	0	0	0	0	0	0	0	0	4	1	5
b21496 NZ_AMRA01000017 Mycobacterium hassiacum DSM 44199	0	0	0	0	0	0	0	0	0	0	0	0	0	0	0	0	0	0	0	0	0	0	1	4	0	5
b21499 NZ_AMSI01000012 Nitratireductor indicus C115	0	0	0	0	0	0	0	0	0	0	0	0	0	0	0	0	0	0	0	0	0	0	0	1	0	1
b21507 ACUA01000013 Parabacteroides sp. D25	0	0	0	0	1	0	0	0	0	0	0	0	0	0	0	0	0	0	0	0	0	0	0	0	0	1
b21521 NC_018868 Simiduia agarivorans SA1 DSM 21679	0	0	0	0	0	0	0	0	0	0	0	0	0	0	0	0	0	0	0	0	0	2	0	0	0	2
b21528 NZ_AJLT01000010 Gillisia sp. CBA3202	0	0	0	0	0	0	0	0	0	1	0	1	0	0	0	0	0	0	0	0	0	0	0	0	0	2
b21564 NZ_AJJM01000098 Streptomyces somaliensis DSM 40738	0	0	0	0	0	0	0	0	0	0	0	0	0	0	0	0	0	0	0	0	0	3	33	55	28	119
b21584 AKWV02000084 Leptospira sp. Fiocruz LV3954	0	0	0	0	0	0	0	0	0	0	0	0	0	0	0	0	0	0	0	0	0	1	0	0	0	1
b21608 NZ_BAHB01000070 Gordonia rubripertincta NBRC 101908	0	0	0	0	0	0	0	0	0	0	0	0	0	0	0	0	0	0	0	0	0	3	0	0	1	4
b21699 AGWY01000007 Afipia clevelandensis ATCC 49720	0	0	0	0	0	0	0	0	0	0	0	0	0	0	0	0	0	0	0	0	0	0	0	1	0	1
b21701 AGWX01000004 Afipia broomeae ATCC 49717	1	0	0	0	0	0	0	0	0	0	0	0	0	0	0	0	0	0	0	0	0	3	4	3	3	14
b21709 NC_019395 Propionibacterium acidipropionici ATCC 4875	0	0	0	0	0	0	0	0	0	0	0	0	0	0	0	0	0	0	0	0	0	24	193	196	145	558
b21738 AHIC01000003 Xanthomonas axonopodis pv. malvacearum str. GSPB1386	0	0	0	0	0	0	0	0	0	0	0	0	0	0	0	0	0	0	0	0	0	2	0	1	0	3
b21801 AKKL01000034 Providencia burhodogranariea B DSM 19968	0	0	0	0	0	0	0	0	0	0	0	0	0	0	0	0	0	0	0	0	0	1	0	0	0	1
b21846 NZ_ANAV01000011 Citrobacter freundii MTCC 1658 ATCC 8090	0	0	0	0	0	0	0	0	0	0	0	0	0	0	0	0	0	0	0	0	0	1	0	0	0	1
b21890 AGZI01000020 Massilia timonae CCUG 45783	0	0	0	0	0	0	0	0	0	0	0	0	0	0	0	0	0	0	0	0	0	2	0	0	0	2
b21893 AGZU01000014 Sphingobium yanoikuyae ATCC 51230	0	0	0	0	0	0	0	0	0	0	0	0	0	0	0	0	0	0	0	0	0	4	2	3	9	18
b21978 AEJC01000079 Streptomyces ipomoeae 91-03	0	0	0	0	0	0	0	0	0	0	0	0	0	0	0	0	0	0	0	0	0	0	2	1	0	3
b22216 CAPJ01000179 Xanthomonas translucens pv. translucens DSM 18974	0	0	0	0	0	0	0	0	0	0	0	0	0	0	0	0	0	0	0	0	1	1	2	2	1	7
b22288 NZ_AOBR01000040 Brevibacillus agri BAB-2500	0	0	0	0	0	0	0	0	0	0	0	0	1	0	0	0	0	0	0	0	0	0	0	0	0	1
b225 AF014834 Bartonella elizabethae F9251(T) ATCC 49927	0	0	0	0	0	0	0	0	0	0	0	0	0	0	0	0	0	0	0	0	0	1	0	1	0	2
b22701 AMWG01000051 Rhodopirellula baltica SWK14	0	0	0	0	0	0	0	0	0	0	0	0	0	0	0	0	0	0	0	0	0	1	0	1	3	5
b22760 AMZN01000074 Fulvivirga imtechensis AK7	0	0	0	0	0	0	0	0	0	0	0	0	0	0	0	0	0	0	0	0	0	1	0	0	0	1
b22894 NC_018514 Burkholderia cepacia GG4	0	0	0	0	0	0	0	0	0	0	0	0	0	0	0	0	0	0	0	0	0	2	0	2	2	6
b22945 NZ_ANAH01000105 Cystobacter fuscus DSM 2262	0	0	0	0	0	0	0	0	0	0	0	0	0	0	0	0	0	0	0	0	0	1	0	1	0	2
b23046 ANMO01000103 Rhodopirellula europaea 6C	0	0	0	0	0	0	0	0	0	0	0	0	0	0	0	0	0	0	0	0	0	7	1	1	3	12
b23142 XM_003869244 Candida orthopsilosis Co 90-125	0	0	0	0	0	0	0	0	0	0	0	0	0	0	0	0	0	0	0	0	0	1	0	0	0	1
b23352 NZ_CAQJ01000007 Nitrospina gracilis 3/211	0	0	0	0	0	0	0	1	0	1	0	1	0	0	0	0	0	0	0	0	0	22	22	32	39	118
b23365 FO203427 Desulfovibrio piezophilus nov C1TLV30 DSM 21447	0	0	0	0	0	0	0	0	0	0	0	0	0	0	0	0	0	0	0	0	0	6	1	1	1	9
b284 AF240572 Bifidobacterium dentium JCM1195	0	0	0	0	0	0	0	0	0	0	0	0	0	0	0	0	0	0	0	0	3	0	0	0	0	3
b3147 NC_002932 Chlorobium tepidum TLS	0	0	0	0	3	4	6	18	0	16	22	29	54	0	0	0	0	0	0	0	0	0	3	2	8	165
b3377 AY123687 Comamonas testosteroni ATCC 11996	0	0	0	0	0	0	0	0	0	0	0	0	0	0	0	0	0	0	0	0	0	1	0	3	1	5
b3396 AY123651 Lactobacillus vaginalis ATCC 49540	0	0	0	0	0	1	0	3	1	6	5	4	6	0	0	0	0	163	158	186	252	1	0	0	0	786
b3403 AY123667 Moraxella atlantae ATCC 29525	0	0	0	0	0	0	0	0	0	0	0	0	0	38	33	53	47	0	0	1	0	0	0	0	0	172
b3411 AY123677 Oligella ureolytica ATCC 43534	0	0	0	0	0	0	0	0	0	0	0	0	0	0	0	0	0	0	0	1	0	0	0	0	0	1
b3421 AY123692 Pseudomonas luteola ATCC 43273	0	0	0	0	0	0	0	0	0	0	0	0	0	0	0	0	0	0	0	0	0	1	1	0	1	3
b3429 AY123740 Shigella sonnei ATCC 25931	2	1	4	34	663	633	886	755	0	388	398	403	730	0	0	2	1	2	1	1	8	50	3	0	3	4968
b3436 AY123644 Streptococcus dysgalactiae ATCC 43078	0	0	0	0	0	0	0	0	0	0	0	0	0	11	19	11	0	1	0	0	0	0	0	2	0	44
b3755 AY142910 Heliobacillus mobilis RHMO04072	0	0	0	0	0	0	0	0	0	0	0	0	0	0	0	0	0	0	0	0	0	1	0	0	1	2
b409 AB008143 Serratia rubidaea JCM1240	0	0	0	0	0	0	0	0	0	0	0	0	0	0	0	0	0	0	0	0	0	0	0	1	0	1
b4158 NC_005027 Pirellula sp.	0	0	0	0	0	0	0	0	0	0	0	0	0	0	0	0	0	0	0	0	0	6	2	3	5	16
b4414 NZ_AAAU02000001 Azotobacter vinelandii AvOP	0	0	0	0	0	0	0	0	0	0	0	0	0	0	0	0	0	0	0	0	0	0	0	2	1	3
b4452 NC_007517 Geobacter metallireducens GS-15 ATCC 53774	0	0	0	0	0	0	0	0	0	0	0	0	0	0	0	0	0	0	0	0	0	1	0	0	0	1
b4455 NZ_AAAP01003858 Magnetospirillum magnetotacticum MS-1	0	0	0	0	0	0	0	0	0	0	0	0	0	0	0	0	0	0	0	0	0	0	0	2	0	2
b4458 NC_007794 Novosphingobium aromaticivorans SMCC F199 DSM 12444	0	0	0	0	0	0	0	0	0	0	0	0	0	0	0	0	0	0	0	0	0	2	3	2	3	10
b4464 NC_005125 Gloeobacter violaceus PCC 7421	0	0	0	0	0	0	0	0	0	0	0	0	0	0	0	0	0	0	0	0	0	0	0	1	0	1
b4604 AY608424 Megasphaera elsdenii ATCC 25940	0	0	0	0	9	13	11	29	0	17	9	18	56	0	0	0	0	20	20	39	61	5	0	0	0	307
b476 NC_002936 Dehalococcoides ethenogenes 195	0	0	0	0	0	0	0	0	0	0	0	0	0	0	0	0	0	0	0	0	0	13	6	2	0	21
b4827 NC_002939 Geobacter sulfurreducens PCA ATCC 51573	0	0	0	0	0	0	0	0	0	0	0	0	0	0	0	0	0	0	0	0	0	12	1	3	0	16
b5006 NC_005363 Bdellovibrio bacteriovorus HD100 = DSM50701 = ATCC15356	0	0	0	0	0	0	0	0	0	0	0	0	0	0	0	0	0	0	0	0	0	6	2	1	0	9
b5040 AJ633545 Myxococcus xanthus	0	0	0	0	0	0	0	0	0	0	0	0	0	0	0	0	0	0	0	0	0	1	0	1	0	2
b5043 CP000386 Rubrobacter xylanophilus DSM9941	0	0	0	0	0	0	0	0	0	0	0	0	0	0	0	1	0	0	0	0	0	2	17	24	19	63
b505 AY263152 Curtobacterium flaccumfaciens pv. flaccumfaciens NCPPB559	0	0	0	0	0	0	0	0	0	0	0	0	0	0	0	0	0	0	0	0	0	1	1	5	11	18
b5077 CP000750 Kineococcus radiotolerans SRS30216	0	0	0	0	0	0	0	0	0	0	0	0	0	0	0	0	0	0	0	0	0	1	0	0	0	1
b5482 NC_002937 Desulphovibrio vulgaris subsp. vulgaris strain Hildenborough	0	0	0	0	0	0	0	0	0	0	0	0	0	0	0	0	0	0	0	0	0	1	0	1	0	2
b5497 NZ_AAEM01000002 Rubrivivax gelatinosus PM1	0	0	0	0	0	0	0	0	0	0	0	0	0	0	0	0	0	0	0	0	0	7	10	9	12	38
b5709 NC_007333 Thermobifida fusca YX	0	0	0	0	0	0	0	0	0	0	0	0	0	0	0	0	0	0	0	0	0	1	0	0	0	1
b5833 AY691303 Streptococcus hyointestinalis ATCC 49169	0	0	0	0	10	2	21	22	0	0	0	0	0	0	0	0	0	0	2	0	2	0	0	0	0	59
b5837 AY691307 Succinivibrio dextrinosolvens ATCC 19716	0	0	0	0	0	0	0	0	0	0	0	0	0	0	0	0	0	1	0	0	0	0	0	0	0	1
b5838 AY691308 Thermoanaerobacter thermocopriae ATCC 51646	0	0	0	0	0	1	1	0	0	3	8	6	0	0	0	0	0	0	0	0	0	0	0	0	0	19
b5839 AY691309 Blautia producta ATCC 27340	2	0	0	0	32	17	4	5	0	63	36	5	1	0	0	0	0	0	0	0	0	1	2	0	0	168
b5841 AY691311 Clostridium cellulolyticum ATCC 35319	0	0	0	0	0	0	1	0	0	3	3	2	0	0	0	0	0	0	0	0	0	0	0	0	0	9
b5855 NC_006138 Desulfotalea psychrophila LSv54	0	0	0	0	0	0	0	0	0	0	0	0	0	0	0	0	0	0	0	0	0	0	1	0	4	5
b6387 NC_006177 Symbiobacterium thermophilum IAM14863	0	0	0	0	2	0	0	0	0	0	0	0	0	0	0	0	0	0	0	0	0	0	0	7	6	15
b6767 AY691206 Arcanobacterium pyogenes ATCC 19411	0	0	0	0	0	0	0	0	0	0	0	0	0	0	0	0	0	0	0	0	0	0	1	0	0	1
b6785 AY691224 Clostridium aminophilum ATCC 49906	0	0	0	0	1	0	0	1	0	0	1	1	0	0	0	0	0	0	0	0	0	0	0	0	0	4
b6786 AY691225 Clostridium aminovalericum ATCC 13725	0	0	0	0	0	1	0	0	0	0	0	0	0	0	0	0	0	0	0	0	0	0	0	0	0	1
b6790 AY691229 Blautia coccoides ATCC 29236	0	0	0	0	0	3	0	0	0	0	0	1	0	0	0	0	0	0	0	0	0	0	0	0	0	4
b6796 AY691235 Flavonifractor plautii ATCC 49531	0	0	0	0	6	0	1	3	0	3	2	0	1	0	0	0	0	0	0	0	0	2	0	0	1	19
b6801 AY691240 Clostridium scindens ATCC 35704	0	0	0	0	1	0	0	2	0	0	0	2	0	0	0	0	0	0	0	0	0	0	0	0	0	5
b6811 AY691250 Eubacterium coprostanoligenes ATCC 51222	0	0	0	0	10	14	18	8	0	11	25	21	4	0	0	0	0	0	0	0	0	1	1	0	0	113
b6820 AY691259 Lachnospira multipara ATCC 19207	0	0	0	0	1	0	0	0	0	0	0	0	0	0	0	0	0	0	0	0	0	0	0	0	0	1
b6827 AY691266 Megamonas hypermegale ATCC 25560	0	0	0	0	1	1	0	0	0	0	0	0	0	0	0	0	0	0	0	0	0	0	0	0	0	2
b6830 AY691269 Oxobacter pfennigii ATCC 43583	0	0	0	0	2	2	7	5	0	5	2	3	2	0	0	0	0	0	0	0	0	0	0	0	0	28
b6840 AY691279 Prevotella corporis ATCC 33547	0	0	0	0	0	1	0	0	0	1	0	0	0	0	0	0	0	0	0	0	0	0	0	0	0	2
b6848 AY691287 Prevotella ruminicola ATCC 19189	0	0	0	0	9	1	10	15	0	7	10	12	28	0	0	0	0	0	0	0	0	0	1	0	0	93
b6850 AY691289 Prevotella veroralis ATCC 33779	0	0	0	0	0	0	0	0	0	0	1	0	0	0	0	0	0	0	0	0	0	0	0	0	0	1
b6855 AY691294 Ruminococcus bromii ATCC 27255	0	0	0	0	1	2	0	1	0	0	0	2	3	0	0	0	0	0	0	0	0	0	0	0	0	9
b6856 AY691295 Ruminococcus callidus ATCC 27760	0	0	0	0	1	0	0	0	0	1	0	0	0	0	0	0	0	0	0	0	0	0	0	0	0	2
b6857 AY691296 Ruminococcus flavefaciens ATCC 19208	0	0	0	0	7	7	10	36	0	4	10	12	13	0	0	0	0	0	0	0	0	3	0	0	0	102
b6860 AY691299 Ruminococcus lactaris ATCC 29176	0	0	0	0	0	2	0	0	0	1	0	1	0	0	0	0	0	0	0	0	0	0	0	0	0	4
b6863 NC_002942 Legionella pneumophila subsp. pneumophila str. Philadelphia 1	0	0	0	0	0	0	0	0	0	0	0	0	0	0	0	0	0	0	0	0	0	2	1	1	0	4
b6864 NC_006348 Burkholderia mallei ATCC 23344	0	0	0	0	0	0	0	0	0	0	0	0	0	0	0	0	0	0	0	0	0	4	5	3	3	15
b6869 NC_002977 Methylococcus capsulatus Bath	0	0	0	0	0	0	0	0	0	0	0	0	0	0	0	0	0	0	0	0	0	1	0	1	3	5
b7252 AE017340 Idiomarina loihiensis L2-TR	0	0	0	0	0	0	0	0	0	0	0	0	0	0	0	0	0	0	0	0	0	1	0	0	0	1
b7257 NC_006510 Geobacillus kaustophilus HTA426	0	0	0	0	0	0	0	0	0	0	0	0	0	0	0	0	0	0	0	0	0	0	1	1	0	2
b7336 NC_003911 Silicibacter pomeroyi DSS-3	0	0	0	0	0	0	0	0	0	0	0	0	0	0	0	0	0	0	0	0	0	0	2	1	3	6
b7402 AY835628 Lactobacillus salivarius subsp. salicinius ATCC 11742	0	0	0	0	0	0	0	0	0	0	0	0	0	0	0	0	0	0	0	1	0	0	0	0	0	1
b7450 AY562570 Lactobacillus crispatus CECT4840	0	0	1	0	0	0	0	0	1428	0	0	0	0	1	0	1	1	0	0	0	1	0	0	3	1	1437
b7455 NC_011000 Burkholderia cenocepacia J2315 LMG 16656	0	0	0	0	0	0	0	0	0	0	0	0	0	0	0	0	0	0	0	0	0	0	0	0	2	2
b7458 NC_007722 Erythrobacter litoralis HTCC2594	0	0	0	0	0	0	0	0	0	0	0	0	0	0	0	0	0	0	0	0	0	1	2	1	2	6
b7494 AY922374 Thermus igniterrae ATCC 700962D	0	0	0	0	0	0	0	0	0	0	0	0	0	0	0	0	0	0	0	0	0	2	0	0	0	2
b7509 NZ_AAGP01000015 Brevibacterium linens BL2	0	0	0	0	0	0	0	0	0	0	0	0	0	0	0	0	0	0	0	0	0	0	0	0	1	1
b7527 CP000359 Deinococcus geothermalis DSM 11300	0	0	0	0	0	0	0	0	0	0	0	0	0	0	0	0	0	0	0	0	0	2	0	0	0	2
b7534 NC_007947 Methylobacillus flagellatus KT	0	0	0	0	0	0	0	0	0	0	1	0	0	0	0	0	0	0	0	0	0	0	0	0	0	1
b7538 AAEW02000014 Desulfuromonas acetoxidans DSM 684	0	0	0	0	0	0	0	0	0	0	0	0	0	0	0	0	0	0	0	0	0	4	1	0	1	6
b7551 NC_008639 Chlorobium phaeobacteroides DSM 266	0	0	0	0	0	0	1	1	0	0	3	1	2	0	0	0	0	0	0	0	0	0	0	0	0	8
b7552 NC_008536 Solibacter usitatus Ellin6076	0	0	0	0	0	0	0	0	0	0	0	0	0	0	0	0	0	0	0	0	0	111	81	109	105	406
b7553 NC_010803 Chlorobium limicola DSM 245	0	0	0	0	0	0	0	0	0	0	0	0	0	0	0	0	0	0	0	0	0	0	0	1	0	1
b7564 NC_007963 Chromohalobacter salexigens DSM 3043	0	0	0	0	0	0	0	0	0	0	0	0	0	0	0	0	0	0	0	0	0	0	0	2	0	2
b7584 CP000356 Sphingopyxis alaskensis RB2256	0	0	0	0	0	0	0	0	0	0	0	0	0	0	0	0	0	0	0	0	0	1	0	0	4	5
b7593 NC_011060 Pelodictyon phaeoclathratiforme BU-1	0	0	0	0	0	0	0	0	0	0	0	0	0	0	0	0	0	0	0	0	0	0	1	0	0	1
b7598 NC_007964 Nitrobacter hamburgensis X14	0	0	1	1	0	0	0	0	0	0	0	0	0	0	0	0	0	0	0	0	0	2	8	4	8	24
b7635 NC_008554 Syntrophobacter fumaroxidans MPOB	0	0	0	0	0	0	0	0	0	0	0	0	0	0	0	0	0	0	0	0	0	19	4	9	9	41
b7636 CP000450 Nitrosomonas eutropha C91	0	0	0	0	0	0	0	0	0	0	0	0	0	0	0	0	0	0	0	0	0	1	0	0	0	1
b7646 CP000482 Pelobacter propionicus DSM 2379	0	0	0	0	0	0	0	0	0	1	1	1	1	0	0	0	0	0	0	0	0	10	3	0	3	20
b7684 NC_007406 Nitrobacter winogradskyi Nb-255	0	0	0	0	0	0	0	0	0	0	0	0	0	0	0	0	0	0	0	0	0	5	5	11	7	28
b7739 CP000514 Marinobacter aquaeolei VT8 ATCC 700491	0	0	0	0	0	0	0	0	0	0	0	0	0	0	0	0	0	0	0	0	0	1	0	0	0	1
b7740 NC_007498 Pelobacter carbinolicus DSM 2380	0	0	0	0	0	0	0	0	0	0	0	0	0	0	0	0	0	0	0	0	0	5	1	1	0	7
b7751 NC_007514 Chlorobium chlorochromatii CaD3	0	0	0	0	0	0	0	0	0	0	0	0	0	0	0	0	0	0	0	0	0	0	0	1	0	1
b7783 AY787949 Helicobacter canis ATCC 51401	0	4	0	0	0	0	0	0	3	0	0	0	0	0	0	0	0	0	0	0	0	0	0	0	0	7
b7794 NZ_AAMB01000004 Burkholderia pseudomallei 1106b	0	0	0	0	0	0	0	0	0	0	0	0	0	0	0	0	0	0	0	0	0	7	8	1	30	46
b7836 AF429669 Lactobacillus amylovorus ATCC 33620	4	0	1	1	22	28	7	0	23	126	85	47	1	0	0	0	0	963	989	956	4	0	0	0	0	3257
b7849 AF429685 Lactobacillus homohiochii ATCC 15434	0	0	0	0	0	0	1	0	0	0	0	0	0	0	0	0	0	0	0	0	0	0	0	0	0	1
b7952 NC_007651 Burkholderia thailandensis E264	0	0	0	0	0	0	0	0	0	0	0	0	0	0	0	0	0	0	0	0	0	6	10	12	13	41
b7960 NC_007643 Rhodospirillum rubrum	0	0	0	0	0	0	0	0	0	0	0	0	0	0	0	0	0	0	0	0	0	5	3	10	4	22
b7988 NZ_AALZ01000001 Sulfitobacter sp. NAS-14.1	0	0	0	0	0	0	0	0	0	0	0	0	0	0	0	0	0	0	0	0	0	0	0	0	4	4
b8011 NZ_AAKY01000195 Burkholderia dolosa AUO158	0	0	0	0	0	0	0	0	0	0	0	0	0	0	0	0	0	0	0	0	0	0	2	3	2	7
b8016 CP000529 Polaromonas naphthalenivorans CJ2	0	0	0	0	0	0	0	0	0	0	0	0	0	0	0	0	0	0	0	0	0	0	0	0	2	2
b8017 CP002156 Parvularcula bermudensis HTCC2503	0	0	0	0	0	0	0	0	0	0	0	0	0	0	0	0	0	0	0	0	0	0	1	0	1	2
b827 AF245669 Enterococcus rattus 2705-87 2705-87	2	0	1	7	406	414	345	324	1	423	521	543	126	2	0	0	1	5	6	7	5	13	6	1	0	3159
b8405 NC_007759 Syntrophus aciditrophicus SB	0	0	0	0	0	0	0	0	0	0	0	0	0	0	0	0	0	0	0	0	0	0	1	0	0	1
b8435 NZ_AANZ01000011 Blastopirellula marina DSM 3645	0	0	0	0	0	0	0	0	0	0	0	0	0	0	0	0	0	0	0	0	0	7	5	4	2	18
b8446 NZ_AAOG01000001 Polaribacter irgensii 23-P	0	0	0	0	0	0	0	2	0	0	0	0	0	0	0	0	0	0	0	0	0	0	0	0	0	2
b8455 CP000705 Lactobacillus reuteri JCM1112	0	0	0	0	0	0	0	0	11	2	0	0	0	0	1	0	0	57	38	27	1	0	0	0	0	137
b8463 CP000698 Geobacter uraniireducens Rf4	0	0	0	0	0	0	0	0	0	0	0	0	0	0	0	0	0	0	0	0	0	4	8	3	0	15
b8480 CP000781 Xanthobacter autotrophicus Py2	0	0	0	0	0	0	0	0	0	0	0	0	0	0	0	0	0	0	0	0	0	1	2	2	0	5
b854 AY004285 Bifidobacterium boum JCM1211	0	0	0	0	0	0	1	1	0	0	0	0	0	0	0	0	0	0	2	0	40	0	0	0	0	44
b9132 NC_007952 Burkholderia xenovorans LB400	0	0	0	0	0	0	0	0	0	0	0	0	0	0	0	0	0	0	0	0	0	1	0	0	0	1
b9317 NC_008347 Maricaulis maris MCS10	0	0	0	0	0	0	0	0	0	0	0	0	0	0	0	0	0	0	0	0	0	3	0	0	1	4
b9322 NC_011979 Geobacter sp. FRC-32	0	0	0	0	0	0	0	0	0	0	0	0	0	0	0	0	0	0	0	0	0	1	1	6	0	8
b9340 DQ854727 Azospirillum brasilense ATCC 29145	0	0	0	1	0	0	0	0	0	0	0	1	0	0	0	0	0	0	0	0	0	0	2	3	1	8
b9350 CP000738 Sinorhizobium medicae WSM419	0	0	0	0	0	0	0	0	0	0	0	0	0	0	0	0	0	0	0	0	0	0	0	2	0	2
b9370 NC_008358 Hyphomonas neptunium ATCC 15444	0	0	0	0	0	0	0	0	0	0	0	0	0	0	0	0	0	0	0	0	0	2	0	0	0	2
b9373 NC_014623 Stigmatella aurantiaca DW4/3-1	0	0	0	0	0	0	0	1	0	0	0	0	0	0	0	0	0	0	0	0	0	2	91	14	19	127
b9429 DQ212066 Thiothrix unzii ATCC 49747	0	0	0	0	0	0	0	0	0	0	0	0	0	0	0	0	0	0	0	0	0	1	0	0	0	1
b9497 AY453859 Deinococcus grandis DSMZ 3693	0	0	0	0	0	0	0	0	0	0	0	0	0	0	0	0	0	0	0	0	0	0	0	1	0	1
b9551 CP000804 Roseiflexus castenholzii HLO8 DSM 13941	0	0	0	0	0	0	0	0	0	0	0	0	0	0	0	0	0	0	0	0	0	12	0	3	2	17
b9562 CP000699 Sphingomonas wittichii RW1	0	0	0	0	0	0	0	0	0	0	0	0	0	0	0	0	0	0	0	0	0	10	29	29	24	92
b9578 NZ_AAUZ01000007 Burkholderia abmifaria MC40-6	0	0	0	0	0	0	0	0	0	0	0	0	0	0	0	0	0	0	0	0	0	0	1	2	0	3
b9951 NC_008711 Arthrobacter aurescens TC1	0	0	0	0	1	0	2	2	0	0	0	0	1	0	0	0	0	0	0	0	3	0	0	0	0	9
b9964 AAWL01000019 Thermosinus carboxydivorans Nor1	0	0	0	0	0	0	0	0	0	0	0	0	0	0	0	0	0	0	0	0	0	0	0	1	0	1
b9968 NC_009719 Parvibaculum lavamentivorans DS-1 DSM 13023	0	0	0	0	0	0	0	0	0	0	0	0	0	0	0	0	0	0	0	0	0	1	1	7	2	11
b9970 CP000716 Thermosipho melanesiensis BI429	0	0	0	0	0	0	0	0	0	0	0	0	0	0	0	0	0	0	0	0	0	2	0	0	0	2
v12449 NULL Mesorhizobium amorphae DSM 21831	0	0	0	0	1	0	0	0	0	0	0	0	0	0	0	0	0	0	0	0	0	2	0	0	0	3
v1451 bz_b Pectinatus frisingensis CCC B 1030	0	0	0	0	3	1	1	1	0	0	1	1	0	0	0	0	0	0	0	0	0	0	0	0	0	8
v2674 3307 Moraxella canis z122	1	1	1	18	0	0	0	0	0	0	0	0	0	386	410	335	454	8	12	18	84	1	1	0	0	1730
v2708 3368 Bacillus circulans z320	0	0	0	0	0	0	0	0	0	0	0	0	0	0	0	0	0	0	0	0	0	0	3	0	0	3
v3175 3363 Enterobacter sakazakii A7-61	0	0	0	0	0	0	0	0	0	0	0	0	0	0	0	0	0	0	0	0	0	2	0	0	0	2
v3485 3421 Dermabacter hominis z357-1	0	0	0	0	0	0	0	0	0	0	0	0	0	0	0	0	0	0	0	0	0	1	0	0	0	1
v3904 3551 Exiguobacterium acetylicum z468	0	0	0	0	0	0	0	0	0	0	0	0	0	0	0	0	0	0	0	0	0	24	19	18	16	77
v4723 j0482 Paenibacillus azotofixans ATCC 35681	0	0	0	0	0	0	0	1	0	0	0	0	0	0	0	0	0	0	0	0	0	0	0	0	0	1
v4740 j0499 Rhizobium loti ATCC 33669	0	0	0	0	0	0	0	0	0	0	0	0	0	0	0	0	0	0	0	0	0	0	0	0	1	1
v4741 j0500 Sinorhizobium meliloti ATCC 9930	0	0	0	0	0	0	0	0	0	0	0	0	0	0	0	0	0	0	0	0	0	1	5	2	5	13
v5157 3885 Streptococcus pluranimalium ATCC 700864	0	0	0	0	0	0	0	0	0	0	0	0	0	0	1	0	0	1	0	1	1	0	0	0	0	4
v5172 3909 Streptococcus suis ATCC 43765	0	0	0	9	0	0	0	0	0	0	0	0	0	158	177	93	51	3	0	5	2	0	0	0	0	498
v5233 4004 Streptococcus ferus CCUG34834	0	0	0	0	0	0	0	0	0	0	0	0	0	0	1	0	0	0	2	0	1	0	0	0	0	4
v5369 4108 Streptococcus devriesei CCUG 47155	0	0	0	0	0	0	1	6	0	1	2	0	5	0	0	0	0	0	0	0	0	1	0	0	0	16
v8582 Burkholderia phytofirmans PsJN E24	0	0	0	7	0	0	0	0	0	0	0	0	0	0	0	0	0	0	0	0	0	3	1	1	3	15
v8625 j0988 Aminobacter aminovorans ATCC 23314	0	0	0	0	0	0	0	0	0	0	0	0	0	0	0	0	0	0	0	0	0	0	2	0	1	3
non-target	1670	1686	1694	1507	152	147	16	18	187	61	21	10	25	72	74	15	8	229	155	27	130	243	195	91	61
TOTAL	1705	1707	1707	1707	1707	1707	1707	1707	1707	1707	1707	1707	1707	1707	1707	1707	1707	1707	1707	1707	1707	1707	1707	1707	1707
